# Supplementary material for: Public-engagement strategies of the South Asian COVID-19 Task Force: The role of racialized healthcare workers in COVID-19 mitigation in Ontario
Source: PLOS Glob Public Health. 2024 Oct 2;4(10):e0003729. doi: 10.1371/journal.pgph.0003729 (PMC11446452; doi:10.1371/journal.pgph.0003729)
Supplement: S1 Data — (XLSX) [file pgph.0003729.s001.xlsx]

## Sheet: Sheet1
	Themes	Categories	Codes	Definition
	Impact	accomplishment	gratitude	The community showed gratitude towards SACTF for their work
		accomplishment	great things	Members mentioned their achievements
		accomplishment	history (metaphor)	SACTF members mentioned that their work seems to be a phase in the history
		accomplishment	labour of love	SACTF’s success was achieved through hard work and good intentions
		accomplishment	logical journey	SACTF described their work as a logical journey
		accomplishment	lots of stories	SACTF member mentioned that there are lots of stories of SACTF works
		accomplishment	positive experience	SACTF member shared their experience
		accomplishment	proud of	The work that made SACTF members accomplished
		accomplishment	reward	Achievement of SACTF
		accomplishment	rewarding	Describes the work that was perceived as a success by SACTF members
		accomplishment	sense of pride	SACTF's work made the members proud of themselves
		accomplishment	two years of life	SACTF member describes how two years of life was devoted to SACTF
		accomplishment	unbelievable feeling	SACTF members used this term to explain their joy and accomplishment
		achievement	accomplish so much	SACTF’s achievement
		achievement	across Canada	Vaccine campaign expanded across Canada
		achievement	call with Trudeau	SACTF members had a call with SACTF member
		achivement	save	SACTF members wanted to save their community
		acknowledgement	appreciate us	The community appreciated SACTFs’ efforts.
		acknowledgement	appreciation	The SACTF community got appreciated by the government and the community
		acknowledgement	being appreciated	SACTF was appreciated by the community and the government
		acknowledgement	Prime minister	SACTF members met the prime minister
		acknowledgement	prime minister office	They received acknowledgement from the Prime Minster office
		acknowledgement	recognized by PH and Peel	SACTF’s works were recognized by the PH and peel region
		community empowerment	allowing the community to decide	SACTF empowered the community and acted as a channel through which the community decided on what they wanted and how they wanted
		community empowerment	community stands up	SACTF’s works empowered the community and they stood up for the needs and rights
		community empowerment	empowered people	SACTF facilitated the process of community engagement and they let them talk about their needs and barriers
		community empowerment	empowered SA	SACTF facilitated the process of community engagement and they let them talk about their needs and barriers
		community empowerment	lend a voice	SACTF empowered the community and they could voice their needs
		community empowerment	people who speak the language	The testing and vaccine centers had people who speak their language and that helped to bring more community members as they were comfortable using them
		community empowerment	run by a community of health providers	SACTF was run by a group of health providers that belong to the SA community
		community empowerment	unified voice	Through SACTF physicians got united and made a unified voice to improve the situation of the SACTF community
		community empowerment	voice heard	With SACTF’s efforts community felt that their voice was heard
		impact	beyond the South Asian community	SACTF’s work helped other communities and regions across Canada. They gave an example of CASA, latino community ets
		impact	big impact	SACTF talked about impacts, some identified vaccination as having a big impact
		impact	followers are currency	Referring to the social media followers
		impact	global impact	SACTF’s work reached India, the UK and other countries where SA communities live
		impact	impact	SACTF members described the impact of SACTF works
		impact	impact assessment	A consulting firm did an impact assessment pro bono
		impact	increase in testing	After the formation of SACTF and their awareness work, there was an increase in testing in Brampton
		impact	large impact	SACTF work especially the vaccine campaign brought a large impact
		impact	large scale	SACTF’s work could not be scaled up ( beyond Ontario) as there was a small team
		impact	largest testing centre	SACTF’s testing center was the largest testing centre
		impact	minimal COVID-19	The case rate in Brampton dropped significantly
		impact	most vaccinated	SA communities were the most vaccinated community
		impact	museum of civilization	They are documenting the work of SACTF, which is considered an achievement
		impact	response from community	There was a positive response from the community
		impact	scale is incredible	The impact of SACTF was huge
		impact	surpassed any hopes	SACTF’s achievements were more than they expected
		impact	testing went up	With SACTF ‘s efforts testing in Brampton went up.
		impact	went viral	The SACTF’s videos went viral
		national	Canadian issue	COVID-19-related works were not just about their community but a broader Canadian issue
		national	collective Canadian effort	A vaccination campaign was a collective Canadian effort
		national	nationwide	The SACTF’s impact was nationwide
		national	pan-national approach	The vaccine became a pan-national approach
		other communities	black community	The black community faced similar challenges and they also have a history of being discriminated
		other communities	brought all communities together	SACTF works not only helped the SA community but also brought other communities together like Latino, Black, Muslim Taskforce etc
		other communities	CASA	Community partners that SACTF collaborated with
		other communities	community groups	Other community organizations who were working on the COVID response
		other communities	community organization	Other community organizations who were working on the COVID response
		other communities	community partners	Other community organizations who were working on the COVID response
		other communities	demographics	We knew in order to get other communities to be part of this, we need to also reach out to the demographics that have similar structural issues as the South Asian community.
		other communities	empower other communities	The work of SACTF also helped other communities to voice their needs
		other communities	helping other communities	SACTF ‘s work also helped other communities like black, Latino etc
		other communities	Hispanic	One affected community, also formed a task force to help their community
		other communities	indigenous community	The indigenous community has had bad experiences before and they were scared to get vaccines
		other communities	Latin COVID task force	Community Partner
		other communities	Latino Community	They were also influenced by the work of SACTF
		other communities	Muslim community	SACTF also worked for the Muslim community
		other communities	Muslim COVID Taskforce	Community partner who brought the idea to SACTF
		other communities	other communities	SACTF’s work also helped other communities
		other communities	partners in North Hamilton	Community partners who helped in vaccine campaigns
		other communities	Punjabi kids health	Community partners
		other communities	sharing resources	SACTF, Muslim covid task force, CASA, and Latino task force were sharing resources
		other communities	task forces	There were several task forces and community partners who worked with SACTF
		trust	build up credibility	SACTF members talked about their credibility in the community which helped them to carried out their work smoothly
		trust	building trust	SACTF was able to build trust in the community
		trust	community trust	SACTF build community trust that helped to expand their work
		trust	distrust	There was distrust of the health system and government messages
		trust	faith in us	The community and the government had faith in SACTF
		trust	government trust	It was hard to build the trust of the government but they could build it by showing results and going to the media
		trust	respected role	Physicians hold a respected role in the community
		trust	taken more seriously	SACTF wanted to be taken more seriously by the government, so they focused on their work and went to the media which gave their work some visibility
		trust	trust	SACTF mentioned how they build trust within the community and with the government
		trust	trusted experts	SACTF was able to establish itself as trusted experts
		trust	trustworthy	SACTF was formed by physicians who are trustworthy members of the community
		accomplishment	fulfillment	SACTF member mentioned their accomplishment
	Activities	activities	blast them with information	SACTF provided the SA community with information on testing, isolation and rules in a culturally appropriate way
		activity	to show peel public health region	SACTF demonstrated their success to the Peel region PH to gain their trust
		activity	advocacy	SACTF members mentioned it as one of their activities
		activity	advocate for a testing centre	SACTF advocated for testing centers
		activity	aggressively mobilize	How SACTF came together and spread vaccine awareness messages
		activity	awareness	SACTF builds awareness among community members by providing tailored information
		activity	background	SACTF members used to do some background work before producing a video or messaging
		activity	be in person	SACTF members were on the ground to understand the challenges
		activity	cacophony of noise	Some SACTF members went to the media and repeatedly talked about the community needs, the Brampton situation and how government should be engaged
		activity	change perception	SACTF s work changed the perception of the media about the SA community
		activity	clear messaging	SACTF members felt that the messages were not digestible and understandable by the community
		activity	clinic for the Punjabi community	Vaccine clinic for Punjabis
		activity	collaborate (2)	With other community partners and the government
		activity	communicate through WhatsApp	How SACTF communicated with each other initially
		activity	communication	One of the SACTF’s activities
		activity	Conversations with a family member	SACTF’s members' family supported their work, helped with translation, and provided them with information
		activity	could have done differently	The works that SACTF did but could have done differently
		activity	created videos and infographics	SACTF created videos and infographics
		activity	cultural appropriate	SACTF provided culturally appropriate messages. It was missing before
		activity	cultural disadvantages
		activity	culturally relevant	SACTF provided culturally appropriate messages. It was missing before
		activity	culturally sensitive education	SACTF provided culturally appropriate messages. It was missing before
		activity	different languages	SACTF translated their messages into different languages
		activity	digestible pieces	The messages were converted into digestible pieces
		activity	easily understood languages	The messages were converted into digestible pieces
		activity	educate	SACTF members educated the community, they used this term to say how they were giving the messages to the community
		activity	educate community	SACTF members educated the community, they used this term to say how they were giving the messages to the community
		activity	education	SACTF members educated the community, they used this term to say how they were giving the messages to the community
		activity	energy and effort	SACTF members put energy and effort to make their activities successful
		activity	evidence-based messaging	SACTF gave messages that were scientific and from credible sources
		activity	explaining vaccine need	SACTF explained the need for the vaccines to the community
		activity	filling up gaps	SACTF started to fill up the gaps
		activity	finding translator	It was challenging to find translators
		activity	good video in Punjabi	SACTF produced informational videos in Punjabi
		activity	grassroots approach	SACTF thought that the approach was grassroots
		activity	grassroots campaign	The vaccine campaign was grassroots
		activity	groundwork	SACTF did the groundwork to know the community better
		activity	homework	SACTF member did their homework before developing the messages, video and infographics
		activity	how do we advocate	SACTF members discussed among themselves how they should advocate for community needs, more funds and other resources
		activity	information on covid	SACTF provided information on COVID-19
		activity	interviewing people at the testing center	SACTF members asked people about the challenges at the testing center and they tried to develop solutions through advocacy
		activity	interviews	SACTF members gave interviews in the media and said why the infection rate was high in Brampton
		activity	Letter to LIHN	SACTF reached out to LHIN asking for more tests in the Brampton region
		activity	letters sent to the government	SACTF reached out to LHIN asking for more tests in the Brampton region
		activity	leverage	SACTF leveraged the resources and each other's networks
		activity	list of nurses and personnel	SACTF provided the government with a list of nurses and personnel who can work after hours and provide information as needed
		activity	make government listen	SACTF worked hard to make the government understand the need of the communities
		activity	make people understand the situation	Make SA understand the COVID-19 situation by sharing the hospital experiences in the media
		activity	making OH aware of challenges	SACTF worked hard to make the government understand the need of the communities
		activity	making things better	SACTF ‘s focus was to improve the situation
		activity	meet people	SACTF members would meet people in the community to better understand their challenges
		activity	multilingual	The messages were multilingual
		activity	multimodal messaging	Kind of messaging used by SACTF
		activity	myth busting	One of SACTF’s key role
		activity	no intention of running centre	SACTF did not have any intention of running the centres
		activity	not changing messaging but engaging	SACTF did not change the message but engaged with the community with the messages
		activity	organized communication	SACTF structure helped to provide organized information
		activity	overcoming stigma	SACTF worked to overcome the stigma associated with COVID-19
		activity	own messaging	SACTF did not give its message but tailored the government's message
		activity	own WhatsApp channel	SACTF had their WhatsApp channel
		activity	Persistent	SACTF was persistent in messaging and engaging with the community
		activity	petition	SACTF members signed a petition and submitted it to the OH
		activity	proper messaging	SACTF focused on providing culturally appropriate messages
		activity	real-time answers	SACTF provided answers to the queries coming from the communities through Town halls
		activity	real-time communication (Codes)	How SACTF communicated with each other
		activity	relatable	SACTF developed a video that was relatable to the SA communities
		activity	resonating	SACTF member realized when started getting their content online, and on pretty much Instagram, people were resonating with it.
		activity	a right person right information	SACTF wanted to give information in a culturally appropriate manner
		activity	role modelling	SACTF s activities were considered a role model
		activity	SA Covid wahatss app channel	SACTF started their WhatsApp channel to spread messages
		activity	SACTF advocating for a testing center	Once SACTF demonstrated an increase in testing, they advocated for a testing canter that can be run by the community members
		activity	scientifically proven information (Codes)	SACTF spread messages that were scientifically proven and were coming from a credible source
		activity	scientifically proven language	SACTF spread messages that were scientifically proven and were coming from a credible source
		activity	sharing video with India	SACTF’s video went viral in India, the UK and other SA communities
		activity	skits	SACTF created skits for Awareness
		activity	small vaccination clinic	SACTF started a vaccination clinic
		activity	snowballing	SACTF ‘s work expanded as a snowballing approach
		activity	strategic	SACTF took some strategic moves like going to the government with a prepared list of nurses and health workers who can work at the testing center
		activity	strategy	SACTF mentioned od different strategies that helped them to reach more people
		activity	tailor information	SACTF tailored all information
		activity	take away the obstacle	SACTF focused on taking the obstacles away to ensure better utilization
		activity	teach	SACTF teaches the community about COVID-19 measures in an easily palatable language
		activity	testing centre	SACTF started a testing center
		activity	testing sites	SACTF suggested that the testing centers should be move to the community so that it can be accessed easily
		activity	testing to the vaccine centre	When vaccines came, it was obvious that the testing center also needs to provide vaccines to ensure accessibility
		activity	townhalls	Arranged by SACTF where community members participated
		activity	translation of messages	SACTF translated the messages into Punjabi, Hindi, Gujarati, Bangla and Tamil, their family members and volunteers helped in the translation
		activity	United	SACTF members gave interviews in different media in a united voice
		activity	user-friendly communication	SACTF made messages and testing instruction user friendly
		activity	video	SACTF created a video to build COVID-19 awareness in the community
		activity	videos	SACTF created a video to build COVID-19 awareness in the community
		activity	what should be highlighted	What COVID-19 messaging should be highlighted or prioritized
		activity	work with agencies directly	SACTF got involved with other community partners and engaged them in COVID awareness work
		campaign	Conquer Covid	One effort led by Guri Pannu helped build up the works of SACTF
		celebraties	Jagmeet Singh press conference	Opposition leader hold a press conference and talked about his community after 1-2 weeks of SACTF formation
		changing dyanmics of Covid	COVID-19 evolving	The COVID-19 pandemic was new and it was changing with time
		media	calls from media	Media was reaching out to SACTFs members asking about their opinion on the Brampton situation and other vaccine works
		media	celebrities	Celebrities participated in the vaccine campaign.
		media	ethnic media	Punjabi-speaking news channel
		media	Global TV	Mainstream media
		media	hate the article	Toronto Star article that was disliked by the SA community because of the title
		media	mainstream media	CBC, Global Mail, Tornoto star
		media	media contacts	SACTF utilized their media contacts
		media	media engagement	SACTF focused on media engagement
		media	media narratives	There was a negative portrayal of SA communities in the media
		media	media portrayal	There was a negative portrayal of SA communities in the media
		media	media pressure on the government	SACTF created pressure on the government through the media
		media	news articles	Media that played in giving information
		media	news channel	Media that played in giving information
		media	news source	Media that played in giving information
		media	Punjabi media	Ethnic media in Canada
		media	social media	SACTF engaged several social media platforms to give messages like Instagram, Tiktok, Facebook etc
		media	targets predominantly whites	The mainstream media predominantly targets white communities and it not necessarily tailored its messages to other communities
		media	Toronto Star article	Wrote by a SACTF member at the beginning and it triggered lots of anger in the community
		media	TV	One of the sources of information for the SA community
		media	TV channels	SACTF members went to the TV channels of both mainstream and ethnic media
		media	Whatsapp	A social media platform that was used to communicate among themselves and
		community partners	collaborate	With other community partners and the government
		community partners	switch health	A community partner who was running the testing centre before
		vaccine	28th April	Date of This is our Shot campaign
		vaccine	comparing vaccines with steroids	One participant mentioned that the young male was okay to take steroids but not COVID vaccine
		vaccine	gift certificates and meals	Incentives for vaccines
		vaccine	highly vaccine hesitant	SA communities also had high vaccine hesitancy
		vaccine	immunized youth more	SACTF members mentioned that they wished they could immunize more young males
		vaccine	impact of a vaccine campaign	SACTF members talked about the impact of the vaccine campaign and explain how it spread across Canada
		vaccine	importance of vaccine	SACTF explained the importance of vaccines in easy language
		vaccine	incentives for vaccination	SACTF provides small incentives for the vaccine which helped to increase the vaccination rate
		vaccine	marketing plan for vaccine	There was no marketing plan for the vaccine but SACTF could come up with one
		vaccine	messaging on vaccines	SACTF tailored their messages on vaccines to mobilize the community
		vaccine	movement	They called the vaccine campaign a “movement”
		vaccine	multi-pronged	SACTF had a multi-pronged approach to trying to make sure that our communities got vaccinated.
		vaccine	national campaign	This is our shot campaign
		vaccine	reached those who were likely to get vaccinated	SACTF could reach out to those who were likely to get vaccinated but could not reach out to those who were resistant to taking vaccines
		vaccine	reduce hesitancy	SACTF worked to reduce vaccine hesitancy
		vaccine	this is our shot	Vaccine campaign conducted by SACTF
		vaccine	this is our shots	Vaccine campaign conducted by SACTF
		vaccine	t-shirt	This is related to the “ this is my shot campaign”. SACTF member described how T-shirts played an important role in vaccine campaigns
		vaccine	uphill battle	Participant called removing vaccine hesitancy an uphill battle.To convince people in their community who sometimes have, actually often have pretty good reasons, to have distrust of medical authority. To convince them now that they've got to get this mysterious needle
		vaccine	vaccine camp in Etobicoke	A unique camp that was designed based on a Carabean theme
		vaccine	vaccine campaign	SACTF members referred to “ This is our shot” as a vaccine campaign
		vaccine	vaccine centre	SACTF helped to establish a vaccine centre that helped the community to get vaccinated
		vaccine	vaccine centre was obvious	After SACTF’s testing centre, the vaccine centre was obvious.
		vaccine	vaccine clinic	SACTF helped to run vaccine clinics that helped the community to get vaccinated
		vaccine	vaccine hesitancy	The community had disbelieved in the vaccine and hesitated to take it. There were myths and misinformation related to vaccine
		vaccine	vaccine messaging	SACTF modified the language of vaccine messaging and made it more culturally appropriate
		vaccine	vaccine rates	Vaccine rates were high among SA communities
		vaccine	vaccine taskforce	A task force of OH that coordinated vaccine efforts, SACTF worked with them
		vaccine	vaccines in community	SACTFs brought vaccines to the community. They give examples of gurudwaras, mosques, and mandirs where they did vaccine campaigns
		vaccine	vaccines through our effort	SACTF’s contribution to vaccination
		vaccine	vaccine centre	SACTF helped to establish a vaccine centre that helped the community to get vaccinated
		vaccine	young males	This group was identified as difficult to convince to vaccination
		support	a good relationship with public health	The SACTF Ontario team had a good relationship with the PH
		support	government	SACTF received government support in Ontario and the government also acknowledged their work
		support	government support	SACTF received government support in Ontario and the government also acknowledged their work
		support	leader of the taxicab	The community member who helped SACTF
		support	meeting with the VP of OH	SACTF met the VP of the OH to share the community needs and their work
		support	Olympic Canada (Codes)	They partnered with SACTF for vaccine
		support	partnership with the region of peel	Government partner
		support	peel public health	Supportive of SACTF work
		support	Peel region approached	The Peel region approached SACTF to run the testing center
		support	peel was supportive	The government counterpart who was supportive
		support	pivotal conversation	SACTF member remembered the pivotal conversation to this day, we're on the phone and one of the officials was like, ‘Okay, so if we were to get a testing centre, that's fine. We can get a testing centre. But how are we going to resource it?
		support	public health collaboration (Codes)	Collaboration with government
		support	reaching out to PH and OH	To get support from PH and OH
		support	receptive	The government was receptive to the asks of SACTF ( Ontario)
		support	region of PEEL	Where SA communities live
		support	support of OH	SACTF received active support from the OH, they also received small grants
		support	supportive at home	SACTF mentioned how their family members were supportive at home
		support	treated fairly	SACTF got treated fairly by the government
		support	truck drivers	The community members who were frontline workers and did not have the privilege to stay home
		religious place	gurudwara temple	Religious places where some of the COVID-19 activities were carried out and people were gathering there for prayer during COVID-19
		religious place	gurdwara	Religious places where some of the COVID-19 activities were carried out and people were gathering there for prayer during COVID-19
		religious place	guideline for Gurdwara	SACTF members mentioned that they helped develop COVID guidelines for Gurudawa in North America
		religious places	vaccine at the gurdwara, mosques, temples	Taking vaccines to the community
		religious places	imam	Islamic leader; SACTF involved religious leaders to spread awareness messages
		support	UHN &infectious diseases	Initial OH counterparts who SACTF communicated
		support	well supported	The government of Ontario supported SACTF’s activities
		support	wife	SACTF’s members talked about their family members and how they perceived their work
		support from community	community played roles	The community helped in SACTF works like the taxi driver, and truck drivers helped spread messages, and real estate agents helped identify building for testing and vaccines
		testing center	co-managed	Management of the testing centre
	motivation	areas affected by covid	BC	Another province that was actively engaged with SACTF’s work
		areas affected by covid	Brampton	As mentioned by the SACTF member
		areas affected by covid	communities were affected (Codes)	Describes how SA communities were affected
		areas affected by covid	communities were affected	Describes how SA communities were affected
		areas affected by covid	Hamilton	One Ontario city where SACTF worked
		areas affected by covid	hardest hit by the pandemic	Brampton/ SA community had a high prevalence of COVID-19
		areas affected by covid	Surrey	Area in BC with a similar composition to Brampton
		barriers	access	SA communities’ access to testing centres or vaccine centres
		barriers	affordable housing	International students live together to make the housing affordable
		barriers	anti-vaxxer	Antivaxxer spread misinformation on COVID-19
		barriers	barrier	Describes the challenges in accessing testing centers and vaccine centers; sometimes barriers are also used to describe the challenges in SACTF operations
		barriers	barriers to getting tested	SACTF members identified the barriers to getting tested. For example, getting an appointment, work hours, transport to the center etc.
		barriers	biggest barrier	SACTF members talked about barriers and identified XXX as the biggest barrier
		barriers	challenges	Describe what are the barriers and challenges in SACTF operations like funding, support from the government, misinformation etc
		barriers	essential workers	Most SA community members are essential workers
		barriers	frontline workers	SA community members are frontline workers – truck drivers, uber drivers, delivery men etc
		barriers	gathering	SAs were gathering for social events, weddings, religious practices etc
		barriers	gathering outdoors	People thought gathering outdoors was safe
		barriers	hard to get tested	List of barriers that the SA community faced to getting tested
		barriers	hesitation from public health	The Public health of BC and initially the PH of Ontario hesitated to support SACTF and they didn’t work with them before.
		barriers	income	SA communities have low income
		barriers	international students did not know	International students did not know that they can access the vaccine for free, so SACTF created a video to build awareness around it
		barriers	listening to rules	It was perceived that SA does not listen to the COVID rules
		barriers	lockdown not working in PEEL	SACTF members explained why the lockdown did not work
		barriers	misconceived videos through Whatsapp	Videos were shared through whats app, coming from India
		barriers	misinformation	There was a lot of misinformation related to COVID which was coming from social media, what's app channels etc.
		barriers	Multigenerational home	It is common to live in the same home among SA communities, they live in a multigenerational home.
		barriers	not easy to get tested	SACTF identified the barriers that were blocking patients to get tested
		barriers	not getting information	SA communities were not getting enough information
		barriers	other reasons for a higher rate	SACTF members mentioned the reasons behind the higher infection rate
		barriers	quarantine	The term used for isolation
		barriers	risk factors for COVID	SA community has several comorbidities, they are also frontline workers and live in multigenerational homes
		barriers	SA not listening	The SA community was portrayed in the media that they were not listening to the rules
		barriers	SA not using the testing center	It was assumed that the SA community was not using the testing center so they wanted to close it
		barriers	SA women	SA women had higher vaccine hesitancy as they thought that it would cause infertility
		barriers	transport support to the testing centre	One of the barriers that were identified by SACTF
		barriers	trickle-down effect on the family chain	If one person goes to isolation, then who is there to take care of the kids or the elderly people who have needs if the other person is the breadwinner or one person is at home? “You know, it really is all hands-on-deck in that situation, and if you lose one person, it does lead to sort of a trickle effect down the whole family chain.”
		barriers	underutilized	Testing centres in Brampton were underutilized
		barriers	underutilized (2)	Testing centres in Brampton were underutilized
		barriers	wasn't appropriately communicated	The COVID-19 measures and requirements were not communicated in a way that can be understood by the community
		government gaps	communication to racialized community	There were gaps in the government’s approach to communicating racialized communities
		government gaps	don't represent the community	The peel region board did not have any member who represented the community
		government gaps	don't understand	The PEEL region or other government counterparts did not understand the need of the community
		government gaps	educate government	SACTF also educated the government about the needs of the community, barriers to accessing care etc
		government gaps	education for OH	SACTF also educated the government about the needs of the community, barriers to accessing care etc
		government gaps	frase health authority	BC health authority
		government gaps	information coming from the government	There was much information coming from the government but everything was coming from mainstream media and it was confusing to the members.
		government gaps	lack of understanding	The government did not have a good understanding of the needs of different communities
		government gaps	missing intended audience	The government was missing the intended audience.
		government gaps	no partnership with Fraser	BC had no partnership with the government
		government gaps	no race-based data	BC does not have any race-based data
		government gaps	non-engagement of government in BC	The government did not cooperate with BC
		government gaps	not allowed to show pictures	Physicians were not allowed to show pictures of taking vaccines
		government gaps	one size fits all	SACTF member mentioned that the pandemic response should not have been one size fits
		government gaps	PH decreasing testing centres	As SAs were not using testing centers they wanted to decrease the number of testing centers
		government gaps	public health efforts	Works that were led by PH experts
		government gaps	pushback from health authorities	BC faced challenges in pursuing the government and they were reluctant to implement SACTF’s walk
		government gaps	race-based data	Race-based data is unavailable, so it is difficult to measure the impact and also the challenges
		government gaps	recognized the problem	The government recognized the problem but it did not know what to do
		government gaps	resistance from Hamilton PH	There was resistance from Hamilton PH, it took two years to convince them
		government gaps	resisted	SACTF member felt like they were constantly being resisted in terms of trying to help more people get vaccinated. Rather than assisting them the government was finding ways of not being able to help us.
		government gaps	went around the government	Sometimes SACT had to bypass the government and continue their activities as the government would create barriers
		government gaps	working with the charity organization	Government’s hesitancies on working with charity organizations.
		high Covid incidence	covid 19 rates	The number of COVID-19 cases
		high Covid incidence	Covid transmission	The number of COVID-19 cases
		high Covid incidence	the disproportionate impact of COVID-19	SA community was disproportionately affected
		high Covid-19 incidence	high positivity	High rate of COVID-19 infection
		high Covid-19 incidence	infectivity rate in Brampton	The COVID-19 infection rate was high in Brampton
		high Covid-19 incidence	L6P	Code for Brampton, used by some SACTF members while talking about their community
		high Covid-19 incidence	Milton	SACTF’s member ‘s family lived there and where other SA also live
		high Covid-19 incidence	rise in covid	Increase in infection rate in SA community
		high Covid-19 incidence	Scarborough	Another area where SA lives and was impacted by the covid-29
		need	after-hours testing	SACTF testing centres worked beyond 5 pm
		need	community at ease	Speaking the same languages helps the community. They are just so happy to, have someone who speaks Punjabi and it just puts me so and be able to do that at the vaccine clinic, the testing centre.
		need	community need	The services that were needed by the community and were not getting the attention of the government
		need	community needs services	The services that were needed by the community and were not getting the attention of the government
		need	confused	The community was confused about testing isolation etc.
		need	confusing messaging	Provided by SACTF
		need	each community is different	SACTF member mentioned that each community is different
		need	hard population	SATCF members used this term to define the challenges of reaching out to SA communities
		need	hearing from family	SACTF members were hearing about COVID cases from their family members but they were not seeing the cases in the hospitals because of the stigma
		need	hearing stories	SACTF members were hearing stories that someone visited someone and both ended up in the ICU; one survived and the other one died.
		need	heterogenous group	Even within the SA community, there are different groups with different cultural practices
		need	high rate in Punjabi-speaking areas	Within the SA postal codes, there was a high infection rate among Punjabi speaking community
		need	higher health risks	SAs have high comorbidity (diabetes, hypertension etc); they had more chances of getting COVID infection
		need	isolate	SA community did not have the proper knowledge and leverage of going for isolation
		need	isolation facility	During COVID-19, there was an isolation facility where food quality and other services were bad. The SAs did not want to go there
		need	knowledge translation	SACTF identified that there were gaps in knowledge translation and they helped in that
		need	lack of education	The community lacked education and awareness about the COVID-19
		need	language	This term has been used by several members to state the importance of messaging, understanding the barriers, explanation of low utilization etc
		need	language barrier	Language barriers influenced the utilization of testing centres, uptake of vaccines etc
		need	lower health resources	SA communities had lower health resources
		need	need of different communities	There were different needs of different communities
		need	need to be varied	The approaches to mitigate covid need to be varied
		need	needed more testing	Brampton needed more testing
		need	not well understood	The messages were not understood by the SA communities
		need	people who need	The community member who needed these services
		need	the uniqueness of the population	The characteristics of the community
		need	unites people	Participant mentioned that they had to have something that unites people, so that you're not segregating all groups either.
		need	why Brampton is the way that is	Explaining why Brampton had a higher infectivity rate
		ownership	being a part of the community	SACTF members were part of the community and so they were able to witness the problem on the ground and also were able to build trust easily.
		ownership	being taken seriously	SACTF worked hard and wanted to establish themselves in the community to be taken seriously by the government and others
		ownership	cared about community	SACTF members cared about their community and that motivated them to engage in covid works
		ownership	give back to the community	SACTF members felt that they need to give back to their community
		ownership	help community	SACTF members wanted to help their community, some mentioned it as the goal of SACTF
		ownership	roots in the peel region	SACTF members had their roots in the peel region
		ownership	stood up for the community	SACTF members felt that they stood up for their community
		ownership	ties to community	All SACTF members had some tie to the community which motivated them to do the work they did
		ownership	within the community	SACTF’s members identified themselves as members of the community
		social practice	giant festival-themed vaccine	One vaccine center was decorated with a festival theme
		social practice	go over to someone's house	The cultural practice of SA communities
		social practice	Halloween	One Canadian celebration was celebrated in BC and the media portrayed that SAs were participating in that event
		social practice	religious function	Practices did by SA communities
		social practice	seeing a baby	Common social practice in the SA community that was discouraged during the pandemic to stop the spreading of infection. SACTF made a video on this
		social practices	Christmas party	One gathering that SACTF predicted and made videos on
		social practices	Diwali	The event, around which SACTF was formed
		social practices	weddings	SA communities gathered at the weddings
		source of info	familiar sources for information	The familiar sources of information for SA communities were social media, ethnic media
		stigma	bad came out of fear	Participants describe how racism and discrimination came out of fear of COVID-19. It was more than before.
		stigma	being targeted	Some SACTF members felt that SA communities were being targeted and blamed for the high infection rate.
		stigma	bias and prejudice	There were bias and prejudice towards the SA community
		stigma	colonization	Participants mentioned colonization as a contributing factor toward stigma and distrust
		stigma	concern about the media perspective	SACTF member was concerned about the media perspective
		stigma	feeling being targeted	SA community felt that they were targeted by the media
		stigma	figure pointing	SACTF felt that there were lots of figures pointing toward SA communities
		stigma	media lens towards disproportionate verities	Describes how SA was portrayed
		stigma	negative negativity	Image of SA communities
		stigma	the picture painted in media	There were negative portrayals of SA communities in the media
		stigma	portrayed	There were the negative portrayal of SA communities in the media
		stigma	the shame associated with COVID	There were stigma and shame associated with COVID-29
		stigma	stereotypes	There were stereotypes towards SA communities
		stigma	stigma around covid	There was a stigma around covid within SA communities and towards the SA communities
		stigma	treated in the past	How racialized communities were treated in past impacted vaccine hesitation
		stigma	treated poorly	SA communities were treated poorly in the healthcare setting
		stigma	upset	The negative news about SAs would upset the SACTF members
		stigma	wrong with the people	SACTF member recalled an event where police was more proactive in stopping the gatherings (of SAs)
		stories from outside	horror stories in New York	There was high mortality among SA communities in New York and that made SACTF members more worried about their community and they wanted to protect them
		stories from outside	information in India impact	The information and videos coming from India impacted the SA communities, initially, they thought COVID-19 was not dangerous and the government was overacting
		stories from outside	out-cry	When that ( Delta) hit the media, there was a lot of out-cry from the public.
		emotion	exclamation	The emotion of SACTF member
		emotion	first wakeup call	SACTF shared an emotional story and said that was a wake-up call for them
		emotion	seeing so many SA affected	Seeing their community affected, SATFC members felt that they should do something about it
		emotion	sentimental	SACTF members shared sentimental stories which motivated them to work together
		root	born in Canada	Most SACTF members were born in Canada but still they have ties to the SA community
		root	born and brought up in Brampton	SACTF member describes his/her connection to Brampton
	Formation	prejudice	ego	SACTF members did not have any egos and that helped them to come together quickly
		prejudice	don't want to be in the spotlight	SACTF members did not want to be in the spotlight or get attention
		lead	direct the organization	One SACTF member directed the organization
		communication	daily communication	SACTF members initially coordinated among themselves through daily communication
		organization related	create different groups	SACTF created different groups that lead different areas
		communication	course of conversation	We have to do that.’ It was more. ‘[Participant mentions name of collaborator, 00:012:52], what are the problems that you guys are having? Who can't you connect to?’ And in the in the course of those conversations, you know, we would have a more nuanced discussion of the epidemiology, the statistics, etc.. Not that I had any specific expertise in that.
		group chemistry	composition of the group	SACTF group composition
		organization related	compare with war	Used as a metaphor and mentioned their work as war, them as soldiers
		organization related	co-founders	Position at SACTF
		organization related	co-director	Position at SACTF
		organization related	board of governor	SACTF’s structure
		organization related	board of director	SACTF’s structure
		group chemistry	became friend	SACTF members did not know each other at the beginning but soon they became friends and they remain the same.
		organization related	background support	Some SACTF members worked in the background and provided support to the key members
		communication	weekly meeting	SACTF met weekly or bi-weekly to discuss the work that needed to be done and also to ensure coordination
		organization related	website	SACTF’s website was the first landmark of the organization
		organization related	Volunteers	Some volunteers contributed to developing Social media messages and creating infographics and also in translation
		organization related	volunteer request	SACTF published a volunteer request and many people joined their team
		organization related	volunteer	Some volunteers contributed to developing Social media messages and creating infographics and also in translation
		group chemistry	understanding the dynamic of group	It was important to understand the dynamics of the SACTF group as they have worked with each other before
		organization related	took responsibility for the testing centre	One member took responsibility for the testing center
		group chemistry	team effort	SACTF ‘s achievements were achieved through a team effort
		group chemistry	still friends	SACTF members did not know each other at the beginning but now they are still friends
		organization related	step back	One member took a step back due to family needs and other commitments
		organization related	steering committee	The organizational structure of SACTF
		organization related	social media lead	One SACTF member has better social media skills, so she/he was involved in that work
		group chemistry	small group	SACTF was a small group; sometimes they could not achieve things because of their size and busy schedule
		organization related	slack	One platform that was used by SACTF
		group value	similar value	All SACTF members had similar values that helped them to unite together
		group value	shared purpose	All SACTF members had a shared purpose
		organization related	separate groups	There were separate groups within SACTF that lead different areas of work
		organization related	running a vaccine and testing center	SACTF members describe the experience of running attesting and vaccine canter
		organization related	role of lawyer	Explains how he helped them to structure the organization, register, resource mobilization etc.
		organization related	role evolved	As time progressed, the SACTF members' roles evolved and they were designated with different responsibility
		organization related	role	SACTF members talked about their role in SACTF
		organization related	reluctant	One SACTF member was reluctant to join the group initially.
		organization related	register	SACTF was registered as an organization
		organization related	physicians	Most SACTF members were physicians
		organization related	overcome our differences	Mentioned the differences among SACTF members
		organization related	organized	One individual helped SACTF to organize themselves
		organization related	organize us	One individual helped SACTF to organize themselves
		organization related	organization structure	SACTF structure
		organization related	Ontario and BC Group	SACTF had two wings Ontario and BC
		organization related	non-profits	Participants comment about non-profit , when you start a lot of these like nonprofits from the ground up, there's a lot of activity kind of early, and there's a lot of people that want to say things.
		organization related	no role exists (Codes)	There was so no formal role in SACTF
		organization related	need to know the basis	Within the team: Because, again, like, not everyone needs to know how we're advocating for different reasons. It could be, you know, you don't want that information to be public, or you just want to make that on a need-to-know basis.
		organization related	need a structure	SACTF soon realized that they need a structure
		organization related	must do something	SACTF members felt that they should do something for their community
		organization related	momentum going	It was difficult to keep the momentum going but the SACTF members worked on that
		organization related	mobilized very quickly	SACTF was formed in less than two days and they mobilized quickly
		organization related	military	SATF worked like a military
		organization related	meetings	SACTF members would arrange biweekly or weekly meetings to communicate among themselves
		organization related	medical director of the testing centre	One member was the director of the testing center
		organization related	managing communication	Was done through SLACK
		organization related	mainstream position	The structure of SACTF did not have these mainstream positions or titles
		organization related	lesser role	One member led the testing center and took a lesser role in SACTF
		organization related	less interested in the impact	SACTF members were less interested in the impact
		organization related	less interested	SACTF members were less interested in the impact
		organization related	learning and documenting the lessons learnt	SACTF learnt from their work and felt that the whole process should be documented
		group chemistry	learn from each other	During the SACTF work process, they also learnt from each other
		organization related	leading	Each member led one certain area of SACTF
		organization related	leadership structure	SACTFs did not have any structure initially but later they developed one
		organization related	leader	Participants identified one member as a leader
		organization related	lawyer	Position of a SACTF member
		organization related	keep ourselves organized	SACTF members kept themselves organized through slack, WhatsApp and regular meetings and they discuss and agreed on what to talk about in the media
		organization related	joined forces	Describes how SACTF members came together
		organization related	instrumental	One member was an instrument in the formation of SACTF
		organization related	informal	SACTF was formed informally in the initial stage
		organization related	help in an organized manner	SACTF formation helped to support the community in an organized manner
		organization related	groups in SACTF	Several groups within SACTF were designated to lead different areas.
		organization related	group-based effort	SACTF’s achievement was a group-based effort
		organization related	group on the west coast	BC group of SACTF
		organization related	group of physicians	SACTF members mentioned that they were a group of physicians who came together
		organization related	grew as family	SACTF came together as a family
		organization related	goal of SACTF	SACTF members mentioned the goal of SACTF
		organization related	girl power	Initially, a SACTF member reached out to her female colleagues and wanted to start something with them
		organization related	geared towards achieving something	SACTF members worked together to achieve common things
		organization related	founding member	Role of SACTF member
		organization related	formal titles	SACTF members did not have formal titles
		organization related	face of SACTF	some individuals were the face of SACTF
		organization related	explore things together	SACTF members explored things together, shared knowledge and experiences
		organization related	everyone helped	Everyone in SACTF helped each other
		relgious divide	Hindu	Religious groups within the SA community
		religious belief	seva	According to Sikh belief, SACTF’s work was also part of their “seva” ( helping others)
		religious divide	Sikh covid task force	Initially, it was created by SACTF but later they merged
		religious divide	religion divide	SACTF members quickly realized that they could not achieve a lot by creating a religious divide
		religious divide	Hindu covid task force	Initially, SACTF had two groups – Hindu and Sikh task forces
		religious divide	double-edged sword	it was a double-edged sword, because then we had the media, and I remember it was... I think it was... It *'s 00:015:02 unintelligible* and I can't remember... It was one of the reporters, and then he kind of was like, and we were starting to get a wind of this, is that people are politicizing it because of the religion. And we were like, ‘what like we're so apolitical? Like, this is not about re…
		religious divide	divisive	Religion seemed to be very divisive, and we didn't want this to be... It wasn't really about religion in any way. So, we didn't like that, and in fact, I'm Hindu and my husband was Sikh. So, we have no problem, like it's really all South Asians.
		religious divide	divide by religion	SACTF members thought that they should not be divided by the religion
		religious divide	along with religious line	SACTF was created along with religious lines at the beginning
		religious dvide	two task forces	Initially, SACTF had two task forces
		skill	speaking Punjabi	SACTF members mentioned that speaking Punjabi helped them to reach out to the community by giving them messages in an understandable manner
		skill	social media skill	One SACTF member has better social media skills, so she/he was involved in that work
		skill	eyes on the ground	SACTF members had eyes on the ground and witnessed what was happening in the field
		skill	experience	SACTF members talked about their experiences
		skills	understood what was happening	The SACTF members understood what was happening on the ground
		skills	understanding the barriers	SACTF members spent time understanding the barriers
		skills	understanding	Describes how SACTF members knew their community, their dynamics and their needs
		skills	understand the testing barrier	SACTF members spent time understanding the barriers
		skills	the real idea of what's happening	SACTF members had real experience as they were working in the hospitals and witnessing the devastation directly
		skills	skill in media and media relation	Someone in SACTF had better skills in media relations, so s/he was engaged in that aspect
		skills	self-promotion	SACTF members were not interested in self-promotion
		skills	seeing people on the ground	SACTF members were working in the hospitals so they could see everything firsthand. They also visited communities to understand the barriers
		skills	seeing it first-hand	SACTF members were working in the hospitals so they could see everything firsthand
		skills	real experience	SACTF members had real experience as they were working in the hospitals and witnessing the devastation directly
		skills	Punjabi got better	SACTF’s member language skills got better after the engagement with the community
		skills	own anecdotal stories	realized through their own anecdotal stories
		skills	one step ahead	SACTF was always one step ahead
		skills	on the ground	SACTF members were on the ground
		skills	more coordinated and responsive	SACTF wished that they were more coordinated and responsive.
		skills	more capacity for analytics	SACTF wished that they had more capacity on the analytics
		skills	marketing expert	SACTF members were physicians without any marketing background. They came up with their ideas to promote vaccines
		skills	lack of HR skill	The SACTF members did not have HR skills
		skills	know about the community	SACTF members knew about their community
		skills	having people understand	SACTF’s work focused on the explaining SA community the danger of COVID-19 and they tried to make people understand the restrictions and regulations that the government was imposing
		skills	good understanding of the needs	SACTF members had a good understanding of the needs of the community
		skills	comfortable with media	Some of the SACTF members were comfortable with the media
		skills	broken Punjabi	SACTF members mentioned that their language skills were not great but they managed to give the messages
		social media platform	Asana	Social media platform mentioned by the SACTF member
		work life balance	working long hours	SACTF members worked at the hospitals and then spend time on SACTF’s activities
		worklife balance	long day	SACTF members worked after hours
		worklife balance	day job	SACTF members had a regular day job
		worklife balance	after hours	SACTF member's working hours
		worklife balance	accommodate work and time	The SACTF’s vaccine centre identified working hours as a barrier for SA communities and they tried to expand the hours of operation to accommodate their work and time.
		Mechanism	word of mouth	SACTF’s members got connected by word of mouth
		Mechanism	three of us	Initially, three members formed SACTF
		Mechanism	team together	How SACTF was formed
		Mechanism	story behind SACTF	SACTF member describes how they came together
		Mechanism	slow participation	Describes how vaccine campaign was launched participant mentioned ,” Hey, this is what these people are doing. Would you mind helping?’ And slowly, slowly, once you said, ‘Hey, this person's helping,’ another person would come on board. And then slowly, slowly, you'd say, ‘Oh, these five people are helping.’ Another few people would come on board. So, the date was really a reflection of the amoun…
		Mechanism	reaching out to others	Describes how SACTF was formed
		Mechanism	reached through Instagram	How a SACTF member reached out
		Mechanism	reached out to me	How SACTF was created
		Mechanism	phone call	How SACTF members got connected
		Mechanism	organically	SACTF grew organically
		Mechanism	organic	SACTF grew organically, how members describe its development
		Mechanism	mutual family friend	How SACTF came together
		Mechanism	how collaboration happened	It describes how the physicians came together to form SACTF
		Mechanism	friends and colleagues	How SACTF was formed
		Mechanism	formed the group in a week	SACTF was formed in a week
		fund	resources	SACTF talked about funds and other resources that were needed to do their work
		fund	own pockets	SACTF member spent their own money to create social media content and videos
		fund	out of pocket	It would have been harder to continue without fund because some things that SACTF did was done out of pocket.
		fund	in-kind value	Some corporate organizations contributed to the vaccine campaign which had some in-kind value
		fund	grant money	SACTF mentioned where they have used the grant money
		fund	grant	SACTF received a small grant from the government
		fund	fundings	SACTF talked about challenges with funds and also how they received funds from corporate and government
		fund	funding	SACTF talked about challenges with funds and also how they received funds from corporates and the government.
		fund	corporate support	Corporate provided funds for SACTF’s vaccine campaigns and other activities
		funds	more funding to certain communities	Some communities received more funds than SAs
		future	mental health	SACTF’s future work
		future	future of SACTF	SACTF discussed the plans
		connection	political contacts	SACTF members had political contacts and they were able to mobilize that
		connection	personal network	SACTF mobilize their contacts to form SACTF and get support from other when and where needed
		connection	corporate connection	One member had a connection with corporate
		connection	connections	Contacts of SACTF members in media, partners and government
		connection	connection	Contacts of SACTF members in media, partners and government
		connection	better connected	One SACTF member had good connections with corporates and celebrities and he helped to mobilize resources
		conquer covid	PPE	Through Conquer COVID PPE was collected for the physicians
		came together	commonality	The commonality among SACTF members as they all belong to the community and cared about it
		came together	colleagues called up	Describes how SACTF started
		came together	cohesive	Describes how SACTF came together and gave messages to the media together
		came together	close friends	SACTF members became friends during the process
		came together	came together simply	SACTF member describes how they came together quickly and organed themselves
		came together	banded together	Describes how SACTF members got together
